# Supplementary material for: Design, Synthesis, and Characterization of a Novel Tetra-Block Copolymer for High-Performance Self-Healing Batteries
Source: Polymers (Basel). 2025 Sep 5;17(17):2414. doi: 10.3390/polym17172414 (PMC12431371; doi:10.3390/polym17172414)
Supplement: Supplementary file 1 [file polymers-17-02414-s001.zip]

Archive with 2 entries (2 files):
- Supplementary data_rv1.pdf
- Video of Self healing polymer.mp4
